# Supplementary material for: The Lonely Mouse – Single Housing Affects Serotonergic Signaling Integrity Measured by 8-OH-DPAT-Induced Hypothermia in Male Mice
Source: PLoS One. 2014 Dec 1;9(12):e111065. doi: 10.1371/journal.pone.0111065 (PMC4249803; doi:10.1371/journal.pone.0111065)
Supplement: File S1 — Complete raw data set for Experiment 2. Listed information is the type of housing, cage occupancy and length of single housing (in days); the age (in weeks), body weight and substrain (refer to Table 1) of the animal; and the core body temperatures before challenge, at peak hypothermia and the resulting HIH. (CSV) [file pone.0111065.s001.csv]

ID	Substrain	Housing	Per_cage	Age	Isolated	Weight	Before	After	HIH
1	12	Single housed	1	34	21	43,5	34,6	32,6	2
2	1	Single housed	1	49	28	32,7	35,2	32	3,2
3	2	Group housed	7	13	0	32,8	37,1	34	3,1
4	2	Group housed	7	13	0	35,2	37,5	33,4	4,1
5	2	Group housed	7	13	0	32,4	37,7	32,8	4,9
6	2	Group housed	7	13	0	39,4	37,3	35,4	1,9
7	2	Group housed	7	13	0	36,6	37,2	32,8	4,4
8	2	Group housed	7	13	0	33	38,2	33,9	4,3
9	2	Group housed	7	13	0	35,4	38,7	33,5	5,2
10	3	Group housed	3	15	0	29,8	36,6	35,4	1,2
11	3	Group housed	3	15	0	29,2	36,7	35,6	1,1
12	3	Group housed	3	15	0	31,2	37,5	35,3	2,2
13	10	Group housed	6	12	0	29,7	37,4	33,6	3,8
14	10	Group housed	6	12	0	31,1	37,7	35,5	2,2
15	10	Group housed	6	12	0	30,1	37,6	34,2	3,4
16	10	Group housed	6	12	0	29,7	37,3	34	3,3
17	10	Group housed	6	12	0	28,7	37	32,7	4,3
18	10	Group housed	6	12	0	31,9	37,6	31,5	6,1
19	9	Group housed	8	12	0	27,1	38,5	34,6	3,9
20	9	Group housed	8	12	0	28,7	38,4	33,7	4,7
21	9	Group housed	8	12	0	29,5	36,3	34,8	1,5
22	9	Group housed	8	12	0	28,5	38,1	34,4	3,7
23	9	Group housed	8	12	0	28,5	37,5	35	2,5
24	9	Group housed	8	12	0	28,5	38,1	35,2	2,9
25	9	Group housed	8	12	0	23,8	38,5	34,8	3,7
26	9	Group housed	8	12	0	23	38,6	34,1	4,5
27	9	Group housed	8	12	0	32,4	37,7	34,6	3,1
28	9	Group housed	8	12	0	34,4	38,5	35,6	2,9
29	9	Group housed	8	12	0	31,5	37,9	34,7	3,2
30	9	Group housed	8	12	0	32,5	37,9	35,1	2,8
31	9	Group housed	8	12	0	30,6	37,2	33,8	3,4
32	9	Group housed	8	12	0	29,4	38,1	34	4,1
33	9	Group housed	8	12	0	29,5	38,4	35,1	3,3
34	9	Group housed	8	12	0	30	38,2	36,7	1,5
35	1	Single housed	1	48	32	33,3	37,3	35,2	2,1
36	1	Single housed	1	48	32	37,2	36,6	31,9	4,7
37	6	Group housed	8	12	0	28,3	39	35,3	3,7
38	6	Group housed	8	12	0	27,9	38,4	33,6	4,8
39	6	Group housed	8	12	0	24,9	37,9	36,5	1,4
40	6	Group housed	8	12	0	26,8	38,2	34,6	3,6
41	6	Group housed	8	12	0	29,3	38,8	34,5	4,3
42	6	Group housed	8	12	0	27,9	37,6	36,3	1,3
43	6	Group housed	8	12	0	30,7	38,1	35,3	2,8
44	6	Group housed	8	12	0	25	38,4	36,8	1,6
45	2	Group housed	2	13	0	32,8	39,2	33,9	5,3
46	2	Group housed	2	13	0	31,3	38,7	34,2	4,5
47	10	Group housed	2	12	0	30,6	37	33,7	3,3
48	10	Group housed	2	12	0	28,1	37,2	36	1,2
49	5	Group housed	5	36	0	37,8	37,3	35,6	1,7
50	5	Group housed	5	36	0	36,6	38	35,9	2,1
51	5	Group housed	5	36	0	38,9	39,3	34,3	5
52	5	Group housed	5	36	0	35,9	39,2	36,5	2,7
53	5	Group housed	5	36	0	35,5	38,7	34,7	4
54	5	Group housed	4	36	0	40,9	37,4	35,4	2
55	5	Group housed	4	36	0	42,5	38	33,6	4,4
56	5	Group housed	4	36	0	35,8	38,9	33,2	5,7
57	5	Group housed	4	36	0	39,6	38,9	33,3	5,6
58	5	Group housed	8	25	0	36,5	38,5	34,8	3,7
59	5	Group housed	8	25	0	37,1	38,9	37,7	1,2
60	5	Group housed	8	25	0	36,8	39,1	35,7	3,4
61	5	Group housed	8	25	0	36,2	39,2	36,5	2,7
62	5	Group housed	8	25	0	34,5	39,1	36,3	2,8
63	5	Group housed	8	25	0	38,5	38,7	34,5	4,2
64	5	Group housed	8	25	0	38,1	39,4	35,8	3,6
65	5	Group housed	8	25	0	34,4	38,6	32,8	5,8
66	5	Group housed	2	29	0	35,6	37	35,9	1,1
67	5	Group housed	6	29	0	37,3	37,3	33,8	3,5
68	5	Group housed	6	29	0	35,4	36,8	33,7	3,1
69	5	Group housed	6	29	0	37	37,2	34,8	2,4
70	5	Group housed	6	29	0	37,3	37,2	35,2	2
71	5	Group housed	6	29	0	37,8	38,3	34,7	3,6
72	5	Group housed	6	29	0	36,1	38,9	36,5	2,4
73	8	Group housed	3	36	0	29,5	35,6	33,4	2,2
74	14	Group housed	3	10	0	27,6	36,5	35,2	1,3
75	13	Group housed	3	40	0	40	37,1	34,8	2,3
76	13	Group housed	2	24	0	33	37,1	34	3,1
77	9	Single housed	1	10	11	27,2	38	34,3	3,7
78	5	Group housed	4	26	0	38,6	38,4	32,8	5,6
79	5	Group housed	4	26	0	39,5	38,3	33,5	4,8
80	5	Group housed	4	26	0	37,9	39,6	36,4	3,2
81	5	Group housed	4	26	0	37,6	39	35,3	3,7
82	9	Group housed	6	10	0	27,7	38,5	36,8	1,7
83	9	Group housed	6	10	0	25	38,4	36,2	2,2
84	9	Group housed	6	10	0	23,7	38,4	35,5	2,9
85	9	Group housed	6	10	0	23,5	38,2	34,1	4,1
86	9	Group housed	6	10	0	28,2	38,5	34,5	4
87	9	Group housed	6	10	0	26,4	37,9	34,6	3,3
88	2	Group housed	3	12	0	29,6	37,9	34	3,9
89	2	Group housed	3	12	0	31,6	38,6	34	4,6
90	2	Group housed	3	12	0	30,7	38,2	34,4	3,8
91	7	Group housed	7	9	0	26,5	37,8	37,1	0,7
92	7	Group housed	7	9	0	25,6	38,4	36,7	1,7
93	7	Group housed	7	9	0	24,2	37,8	37,1	0,7
94	7	Group housed	7	9	0	24,2	38,3	36,5	1,8
95	7	Group housed	7	9	0	24,9	38,6	37,4	1,2
96	7	Group housed	7	9	0	25,7	38,4	37	1,4
97	5	Group housed	2	21	0	36,1	39,1	34,9	4,2
98	5	Group housed	2	21	0	35,5	39,2	34,4	4,8
99	9	Group housed	7	13	0	32,1	38,7	34,8	3,9
100	9	Group housed	7	13	0	29	37,8	34,4	3,4
101	9	Group housed	7	13	0	32,5	38,3	34,2	4,1
102	9	Group housed	7	13	0	29,7	38,9	33,6	5,3
103	9	Group housed	7	13	0	27,4	38,4	36,2	2,2
104	9	Group housed	7	13	0	31	38,9	34,9	4
105	9	Group housed	7	13	0	30,1	38,6	33,2	5,4
106	2	Group housed	5	10	0	32,2	38,4	35	3,4
107	2	Group housed	5	10	0	28,3	38,1	35,2	2,9
108	2	Group housed	5	10	0	30	38,1	34,2	3,9
109	2	Group housed	5	10	0	28	39,1	35,4	3,7
110	2	Group housed	5	10	0	27,1	38,3	33,1	5,2
111	4	Group housed	5	11	0	29,7	37,8	36	1,8
112	4	Group housed	5	11	0	27,6	38,6	32,1	6,5
113	4	Group housed	5	11	0	29	38,1	35,3	2,8
114	4	Group housed	5	11	0	27,6	37,8	32,5	5,3
115	4	Group housed	5	11	0	27,7	38,5	32,6	5,9
116	5	Group housed	3	19	0	33,3	38,5	35,2	3,3
117	5	Group housed	3	19	0	32,3	38,6	35,9	2,7
118	5	Group housed	3	19	0	35,2	38,9	35,6	3,3
119	9	Group housed	4	12	0	28,3	38,8	34,3	4,5
120	9	Group housed	4	12	0	29,9	38,6	35,9	2,7
121	9	Group housed	4	12	0	28,5	38,7	34,4	4,3
122	9	Group housed	4	12	0	28,4	38,7	36,2	2,5
123	9	Single housed	1	10	12	26,7	37,9	34,3	3,6
124	4	Single housed	1	11	12	21,1	37,6	33	4,6
125	4	Group housed	4	15	0	33,1	38,4	33,4	5
126	4	Group housed	4	15	0	29,9	38,8	36	2,8
127	4	Group housed	4	15	0	32,8	38,2	34,2	4
128	4	Group housed	4	15	0	29,4	38,4	34,1	4,3
129	5	Group housed	4	26	0	39,3	38,7	35,2	3,5
130	5	Group housed	4	26	0	37,8	39,3	33	6,3
131	5	Group housed	4	26	0	38,1	38,9	34	4,9
132	5	Group housed	4	26	0	37,9	38,5	35,5	3
133	5	Group housed	3	22	0	37,1	38,8	35,3	3,5
134	5	Group housed	3	22	0	37,7	39	35,6	3,4
135	5	Group housed	3	22	0	34,8	38,9	35,7	3,2
136	1	Group housed	8	13	0	32	37	34,9	2,1
137	1	Group housed	8	13	0	31,9	37,4	35,4	2
138	1	Group housed	8	13	0	32,3	38,3	35,8	2,5
139	1	Group housed	8	13	0	31,5	38,2	34	4,2
140	1	Group housed	8	13	0	30,5	38,4	35,6	2,8
141	1	Group housed	8	13	0	33	38,5	35,3	3,2
142	1	Group housed	8	13	0	30,7	38,7	34,7	4
143	1	Group housed	8	13	0	26,4	38,3	35,9	2,4
144	1	Group housed	8	12	0	29,2	37,9	36	1,9
145	1	Group housed	8	12	0	30,7	39	37,1	1,9
146	1	Group housed	8	12	0	32,3	38,1	35,2	2,9
147	1	Group housed	8	12	0	29,7	37,9	35,2	2,7
148	1	Group housed	8	12	0	24,7	37,7	33,2	4,5
149	1	Group housed	8	12	0	30,5	38,2	36,9	1,3
150	1	Group housed	8	12	0	28,4	38,6	35,8	2,8
151	1	Group housed	8	12	0	32,6	38,6	35,9	2,7
152	9	Single housed	1	13	15	30,2	38,1	34,3	3,8
153	1	Group housed	7	11	0	30,7	37,3	35,8	1,5
154	1	Group housed	7	11	0	29,8	37,8	34,2	3,6
155	1	Group housed	7	11	0	30,1	38,5	34	4,5
156	1	Group housed	7	11	0	28	37,8	35,2	2,6
157	1	Group housed	7	11	0	30,2	37,4	34,2	3,2
158	1	Group housed	7	11	0	29	38,3	35,3	3
159	1	Group housed	7	11	0	29,2	38,3	33,9	4,4
160	11	Group housed	8	6	0	22,3	38,1	36,2	1,9
161	11	Group housed	8	6	0	22,3	38,3	35,2	3,1
162	11	Group housed	8	6	0	20,4	38,4	35,6	2,8
163	11	Group housed	8	6	0	20,8	38,5	36,2	2,3
164	11	Group housed	8	6	0	22,7	37,9	35,8	2,1
165	11	Group housed	8	6	0	22,1	38,6	35,5	3,1
166	11	Group housed	8	6	0	20,5	38,4	34,3	4,1
167	11	Group housed	8	6	0	22,9	38,6	35,8	2,8
168	4	Single housed	1	15	14	30,4	38	33,6	4,4
169	4	Single housed	1	15	14	28,6	37,9	33,6	4,3
170	11	Group housed	5	6	0	21,6	38,2	35,6	2,6
171	11	Group housed	5	6	0	22,1	37,6	34	3,6
172	11	Group housed	5	6	0	22,9	38,6	37,1	1,5
173	11	Group housed	5	6	0	22,3	38,7	35,9	2,8
174	11	Group housed	5	6	0	21,6	38,2	34,8	3,4
175	4	Single housed	1	15	14	32,9	37,7	33,1	4,6
176	4	Single housed	1	13	26	30,1	37,6	33,7	3,9
177	11	Single housed	1	34	20	42,6	37,6	30,7	6,9
178	11	Single housed	1	18	20	32,8	37,5	34,8	2,7
179	11	Single housed	1	33	20	32,9	37,1	32,6	4,5
180	11	Single housed	1	33	20	33,5	37,9	33,8	4,1
181	11	Single housed	1	33	20	35,6	37,9	33,5	4,4
182	11	Single housed	1	35	20	36,5	37,7	34,8	2,9
183	11	Single housed	1	36	20	31,6	37,3	32,4	4,9
184	11	Single housed	1	34	20	33	36,9	33,2	3,7
185	11	Single housed	1	34	20	35,9	37,3	34,1	3,2
186	11	Single housed	1	34	20	34,9	35,9	33	2,9
187	11	Single housed	1	36	20	29,9	37,1	34	3,1
188	11	Single housed	1	33	20	40,8	36,7	33,1	3,6
189	11	Single housed	1	34	20	32,4	37,1	34,8	2,3
190	11	Single housed	1	34	20	37	37,2	32,6	4,6
191	11	Single housed	1	18	20	32,1	37,2	34,9	2,3
192	11	Single housed	1	18	20	33,1	36,2	32,4	3,8
193	11	Single housed	1	35	20	37,5	37,3	34,8	2,5
194	11	Single housed	1	36	20	29,3	37,3	32,6	4,7
195	11	Group housed	2	7	0	30,5	39,1	36,3	2,8
196	11	Group housed	2	7	0	27	38,7	35,6	3,1
197	11	Group housed	3	7	0	26,2	38,7	36,3	2,4
198	11	Group housed	3	7	0	28,1	38,6	36,7	1,9
199	11	Group housed	3	7	0	29,3	38,5	36,8	1,7
200	4	Single housed	1	16	22	29,3	37,2	33,5	3,7
201	4	Single housed	1	16	22	28,8	37,4	34,2	3,2
202	11	Group housed	5	7	0	26,3	37,9	36,1	1,8
203	11	Group housed	5	7	0	27,1	38,4	36,6	1,8
204	11	Group housed	5	7	0	26,5	38,2	35,3	2,9
205	11	Group housed	5	7	0	29,5	38,2	35,3	2,9
206	11	Group housed	5	7	0	25,3	37,9	34,4	3,5
207	11	Single housed	1	33	20	37,4	37,6	31,3	6,3
208	4	Single housed	1	16	22	30,5	38	33,7	4,3
209	4	Single housed	1	16	22	29,7	37,9	33,3	4,6
210	4	Single housed	1	16	22	29,9	37,7	33,8	3,9
211	1	Single housed	1		27	40,7	36,5	30,7	5,8
212	1	Single housed	1		27	35,9	35,5	32,2	3,3
213	1	Single housed	1		27	34,6	36,6	34,9	1,7
214	1	Single housed	1		27	37	36,3	31,9	4,4
215	1	Single housed	1		27	35,7	35,5	31,1	4,4
